# Supplementary material for: Microbiota Transplantation in Individuals with Type 2 Diabetes and a High Degree of Insulin Resistance
Source: Nutrients. 2024 Oct 15;16(20):3491. doi: 10.3390/nu16203491 (PMC11510444; doi:10.3390/nu16203491)
Supplement: Supplementary file 1 [file nutrients-16-03491-s001.zip]

Archive with 1 entries (1 files):
- nutrients-3238350-supplementary.pdf
